# Supplementary material for: Beware of N-Benzoyloxybenzamides
Source: Molecules. 2024 Oct 31;29(21):5143. doi: 10.3390/molecules29215143 (PMC11548001; doi:10.3390/molecules29215143)
Supplement: Supplementary file 1 [file molecules-29-05143-s001.zip]

Archive with 1 entries (1 files):
- molecules-3214020-supplementary.pdf
